# Supplementary material for: Predictive models of long‐term survival outcomes following radical cystectomy
Source: Cancer Med. 2023 Oct 30;12(23):21118–28. doi: 10.1002/cam4.6670 (PMC10726758; doi:10.1002/cam4.6670)
Supplement: Supplementary file 1 — Tables S1–S3. [file CAM4-12-21118-s001.xlsx]

## Sheet: Table S1
		Table S1. Clinicopathological features in patients treated with or without NAC or adjuvant chemotherapy
				total	NAC		p value
					yes	no
		Clinical T category
			T1＋T2	174	50	124	0.382
			T3/4	30	6	24
		Clinical nodal stage
			N0	172	37	135	4.53e-05
			N1-3	32	19	13
		Tumor grade at TURBT
			G1+G2	72	22	50	0.513
			G3	132	34	98
					Adjuvant chemotherapy		p value
					yes	no
		Pathological T category
			pT0＋pTa+pTis+pT1＋pT2	130	12	118	7.17e-10
			pT3＋pT4	74	36	38
		Pathological N category
			pN0	158	18	140	7.22e-13
			pN1-3	45	30	15
		Tumor grade at ORC
			no tumor+G1	31	0	31	1.47e-05
			G2+G3/ variant histology	173	48	125
		LVI
			No	129	11	118	7.54e-11
			Yes	75	37	38
		NAC; neoadjuvant chemotherapy, ORC: open radical cyctectomy, TURBT; transurethral resection of bladder tumor, LVI; lymphovascular invasion

## Sheet: Table S2
		Table S2. Correlations of NAC with downstaging or upstaging at radical cystectomy specimens
				total	NAC		p value
					yes	no
		Downstaging to pT0pN0 at ORC
			Yes	27	13	14	0.0185
			No	177	43	134
		Upstaging at ORC
			No	170	46	124	0.834
			Yes	34	10	24
		NAC; neoadjuvant chemotherapy, ORC: open radical cyctectomy

## Sheet: Table S3
		Table S3. Metastatic sites
			Metastatic sites				Grouping by neoadjuvant chemotherapy status																All participants
							without NAC (n=148)								with NAC (n=56)
			No. of patients with regional lymph node and/or distant metastasis				46								15								61
				with only regional lymph node metastasis			4		(		0.0869565	)			6		(		0.4	)			10		(		0.163934	)
				with any distant metastases			42		(		0.913043	)			9		(		0.6	)			51		(		0.836066	)
					Distant metastasis without regional lymph node metastasis
						lung			9	(	0.195652		)												9	(	0.147541		)
						bone			5	(	0.108696		)				2	(	0.133333		)				7	(	0.114754		)
						liver			5	(	0.108696		)				1	(	0.0666667		)				6	(	0.0983607		)
						chest or abdominal lymph node			2	(	0.0434783		)				2	(	0.133333		)				4	(	0.0655738		)
						ureter			3	(	0.0652174		)												3	(	0.0491803		)
						lung + liver			2	(	0.0434783		)				1	(	0.0666667		)				3	(	0.0491803		)
						muscle			2	(	0.0434783		)												2	(	0.0327869		)
						pancreas			1	(	0.0217391		)												1	(	0.0163934		)
						liver + bone + pelvis			1	(	0.0217391		)												1	(	0.0163934		)
						lung + ureter			1	(	0.0217391		)												1	(	0.0163934		)
						brain + liver + kidney			1	(	0.0217391		)												1	(	0.0163934		)
						liver + bone			1	(	0.0217391		)												1	(	0.0163934		)
						bone + muscle			1	(	0.0217391		)												1	(	0.0163934		)
						brain											1	(	0.0666667		)				1	(	0.0163934		)
						intestine											1	(	0.0666667		)				1	(	0.0163934		)
					Distant metastasis with regional lymph node metastasis
						lung			1	(	0.0217391		)												1	(	0.0163934		)
						liver			1	(	0.0217391		)												1	(	0.0163934		)
						muscle			1	(	0.0217391		)												1	(	0.0163934		)
						peritoneum			1	(	0.0217391		)												1	(	0.0163934		)
						chest or abdominal lymph node			1	(	0.0217391		)												1	(	0.0163934		)
						pelvis			1	(	0.0217391		)												1	(	0.0163934		)
						lung + liver			1	(	0.0217391		)												1	(	0.0163934		)
						pelvis + ureter + lung			1	(	0.0217391		)												1	(	0.0163934		)
						intestine											1	(	0.0666667		)				1	(	0.0163934		)
			NAC; neoadjuvant chemotherapy,
