# Supplementary material for: Predictive models of long‐term survival outcomes following radical cystectomy
Source: Cancer Med. 2023 Oct 30;12(23):21118–28. doi: 10.1002/cam4.6670 (PMC10726758; doi:10.1002/cam4.6670)
Supplement: Supplementary file 2 — Table S4. [file CAM4-12-21118-s002.xlsx]

## Sheet: Table S4
		Table S4. PFS, DSS and OS estimated by Kaplan-Meier methods, stratified by clinicopathological findings
				n	RFS					CSS					OS
					events, n	5-year (SE)	10-year (SE)	p value		events, n	5-year (SE)	10-year (SE)	p value		events, n	5-year (SE)	10-year (SE)	p value
		All		204	67	0.665 (0.590-0.729)	0.623 (0.538-0.697)			42	0.776 (0.704-0.832)	0.724 (0.637-0.794)			52	0.754 (0.681-0.813)	0.623 (0.520-0.710)
		Age, years
			<70	102	33	0.694 (0.586-0.723)	0.634 (0.513-0.732)	p=0.342		19	0.812 (0.709-0.881)	0.752 (0.631-0.839)	p=0.248		21	0.806 (0.705-0.875)	0.719 (0.588-0.814)	p=0.0241
			≧70	102	34	0.633 (0.525-0.723)	0.633 (0.525-0.723)			23	0.738 (0.628-0.820)	0.699 (0.565-0.799)			31	0.698 (0.583-0.786)	0.482 (0.297-0.645)
		Sex
			Male	163	52	0.675 (0.591-0.745)	0.618 (0.517-0.704)	p=0.877		34	0.783 (0.703-0.844)	0.715 (0.611-0.796)	p=0.664		42	0.760 (0.679-0.824)	0.599 (0.474-0.704)	p=0.603
			Female	41	15	0.639 (0.468-0.769)	0.639 (0.468-0.769)			8	0.769 (0.589-0.878)	0.769 (0.589-0.878)			10	0.745 (0.565-0.859)	0.695 (0.498-0.828)
		Clinical T category
			T1＋T2	174	53	0.688 (0.607-0.755)	0.636 (0.540-0.694)	p=0.0418		31	0.810 (0.734-0.867)	0.748 (0.649-0.823)	p=0.00713		37	0.790 (0.712-0.849)	0.663 (0.544-0.758)	p=0.000588
			T3/4	30	14	0.528 (0.327-0.694)	0.528 (0.327-0.694)			11	0.570 (0.358-0.736)	0.570 (0.358-0.736)			15	0.545 (0.337-0.712)	0.409 (0.216-0.593)
		Tumor grade at TURBT
			G1+G2	72	21	0.721 (0.592-0.815)	0.647 (0.490-0.767)	p=0.39		12	0.809 (0.680-0.890)	0.782 (0.644-0.872)	p=0.27		14	0.788 (0.662-0.872)	0.761 (0.626-0.853)	p=0.13
			G3	132	46	0.635 (0.540-0.715)	0.612 (0.510-0.699)			30	0.758 (0.666-0.828)	0.689 (0.567-0.783)			38	0.735 (0.639-0.809)	0.538 (0.394-0.661)
		NAC
			Yes	56	16	0.708 (0.560-0.814)	0.708 (0.560-0.814)	p=0.542		10	0.805 (0.657-0.894)	0.747 (0.556-0.866)	p=0.537		11	0.770 (0.610-0.871)	0.674 (0.420-0.836)	p=0.388
			No	148	51	0.649 (0.560-0.724)	0.596 (0.495-0.684)			32	0.764 (0.677-0.831)	0.717 (0.616-0.796)			41	0.747 (0.660-0.814)	0.607 (0.491-0.704)
		Hydronephrosis
			Yes	45	19	0.576 (0.413-0.710)	0.524 (0.346-0.675)	p=0.152		11	0.724 (0.555-0.837)	0.724 (0.555-0.837)	p=0.52		15	0.723 (0.553-0.837)	0.521 (0.306-0.698)	p=0.256
			No	159	48	0.692 (0.607-0.762)	0.651 (0.551-0.733)			31	0.791 (0.708-0.852)	0.723 (0.617-0.804)			37	0.763 (0.679-0.828)	0.659 (0.543-0.752)
		CIS at diagnosis
			Yes	43	15	0.629 (0.450-0.764)	0.539 (0.311-0.722)	p=0.649		12	0.706 (0.517-0.832)	0.558 (0.310-0.749)	p=0.187		14	0.685 (0.499-0.814)	0.421 (0.166-0.659)	p=0.204
			No	161	52	0.674 (0.590-0.744)	0.640 (0.547-0.719)			30	0.793 (0.713-0.853)	0.765 (0.676-0.832)			38	0.772 (0.690-0.835)	0.667 (0.559-0.754)
		Time to treatment†
			<3 months	185	62	0.666 (0.589-0.732)	0.621 (0.532-0.698)	p=0.722		40	0.770 (0.695-0.829)	0.714 (0.621-0.788)	p=0.348		48	0.751 (0.674-0.812)	0.618 (0.509-0.711)	p=0.866
			>3 months	19	5	0.637 (0.317-0.838)	0.637 (0.317-0.838)			2	0.837 (0.465-0.959)	0.837 (0.465-0.959)			4	0.787 (0.470-0.927)	0.656 (0.292-0.865)
		Operation time (minutes)
			<293.5	102	29	0.691 (0.584-0.775)	0.691 (0.584-0.775)	p=0.237		18	0.804 (0.702-0.874)	0.773 (0.652-0.857)	p=0.315		23	0.766 (0.658-0.844)	0.686 (0.546-0.791)	p=0.384
			>293.5	102	38	0.638 (0.528-0.728)	0.569 (0.445-0.675)			24	0.747 (0.637-0.828)	0.682 (0.553-0.781)			29	0.740 (0.631-0.821)	0.569 (0.420-0.693)
		Upper urinary tract involvement at rapid pathology duting operation
			Yes	40	15	0.626 (0.451-0.760)	0.522 (0.280-0.717)	p=0.452		10	0.712 (0.525-0.835)	0.712 (0.525-0.835)	p=0.369		12	0.686 (0.502-0.814)	0.600 (0.366-0.772)	p=0.303
			No	164	52	0.675 (0.591-0.745)	0.645 (0.554-0.722)			32	0.793 (0.713-0.853)	0.733 (0.634-0.809)			40	0.773 (0.691-0.835)	0.631 (0.514-0.727)
		Pathological T category
			pT0＋pTa	32	4	0.867 (0.684-0.948)	0.867 (0.684-0.948)	pT0+pTa vs. pTis: p= 0.412 pT0+pTa vs. pT1+pT2: p=0.11 pT0+pTa vs. pT3+pT4: p=0.000047 pTis vs. pT1+pT2: p=0.672 pTis vs. pT3+pT4: p=0.00232 pT1+pT2 vs. pT3+pT4: p=0.000103		1	0.955 (0.719-0.993)	0.955 (0.719-0.993)	pT0+pTa vs. pTis: p= 0.0305 pT0+pTa vs. pT1+pT2: p=0.0766 pT0+pTa vs. pT3+pT4: p=0.000361 pTis vs. pT1+pT2: p=0.532 pTis vs. pT3+pT4: p=0.116 pT1+pT2 vs. pT3+pT4: p=0.00207		2	0.957 (0.729-0.994)	0.877 (0.569-0.970)	pT0+pTa vs. pTis: p= 0.0613 pT0+pTa vs. pT1+pT2: p=0.08 pT0+pTa vs. pT3+pT4: p=0.000060 pTis vs. pT1+pT2: p=0.816 pTis vs. pT3+pT4: p=0.0394 pT1+pT2 vs. pT3+pT4: p=0.000445
			pTis	27	5	0.837 (0.620-0.936)	0.670 (0.272-0.884)			5	0.828 (0.602-0.933)	0.663 (0.270-0.879)			5	0.828 (0.602-0.933)	0.621 (0.189-0.873)
			pT1＋pT2	71	18	0.772 (0.649-0.856)	0.695 (0.532-0.810)			11	0.851 (0.732-0.920)	0.792 (0.645-0.884)			14	0.818 (0.694-0.895)	0.740 (0.594-0.841)
			pT3＋pT4	74	40	0.407 (0.283-0.527)	0.407 (0.283-0.527)			25	0.588 (0.446-0.705)	0.560 (0.415-0.683)			31	0.564 (0.423-0.682)	0.361 (0.191-0.535)
		Pathological N category
			pN0	158	38	0.754 (0.673-0.818)	0.713 (0.615-0.791)	N0 vs. N1: p=0.023 N0 vs. N2+N3: p<0.000001 N1 vs. N2+N3: p=0.00668		22	0.853 (0.777-0.904)	0.799 (0.698-0.869)	N0 vs. N1: p=0.0164 N0 vs. N2+N3: p<0.000001 N1 vs. N2+N3: p=0.0536		31	0.830 (0.751-0.885)	0.675 (0.552-0.771)	N0 vs. N1: p=0.0354 N0 vs. N2+N3: p<0.000001 N1 vs. N2+N3: p=0.0969
			pN1	24	10	0.579 (0.345-0.755)	0.482 (0.230-0.696)			7	0.636 (0.382-0.808)	0.636 (0.382-0.808)			8	0.608 (0.364-0.783)	0.608 (0.364-0.783)
			pN2+pN3	21	18	0.152 (0.038-0.338)	0.152 (0.038-0.338)			13	0.364 (0.159-0.574)	NA			13	0.353 (0.149-0.565)	NA
		Tumor grade at ORC
			no tumor+G1	31	3	0.902 (0.726-0.967)	0.902 (0.726-0.967)	p=0.0019		1	0.967 (0.786-0.995)	0.967 (0.786-0.995)	p=0.00657		2	0.966 (0.779-0.995)	0.891 (0.601-0.974)	p=0.0036
			G2+G3/ variant histology	173	64	0.619 (0.535-0.692)	0.565 (0.467-0.652)			41	0.738 (0.655-0.804)	0.672 (0.569-0.756)			50	0.712 (0.629-0.781)	0.563 (0.445-0.666)
		LVI
			No	129	25	0.816 (0.731-0.877)	0.770 (0.661-0.848)	p<0.000001		15	0.890 (0.814-0.936)	0.828 (0.716-0.899)	p=0.000004		22	0.869 (0.787-0.921)	0.700 (0.559-0.803)	p=0.000016
			Yes	75	42	0.402 (0.284-0.518)	0.369 (0.246-0.492)			27	0.571 (0.433-0.688)	0.543 (0.401-0.665)			30	0.552 (0.418-0.668)	0.497 (0.357-0.623)
		CIS at ORC
			Yes	41	11	0.740 (0.554-0.858)	0.583 (0.329-0.770)	p=0.413		9	0.752 (0.560-0.869)	0.626 (0.324-0.823)	p=0.733		10	0.752 (0.559-0.870)	0.401 (0.079-0.720)	p=0.916
			No	163	56	0.645 (0.561-0.717)	0.627 (0.537-0.704)			33	0.781 (0.701-0.842)	0.743 (0.653-0.813)			42	0.754 (0.672-0.819)	0.645 (0.540-0.732)
		Downstaging to pT0pN0 at ORC
			Yes	27	1	0.960 (0.748-0.994)	0.960 (0.748-0.994)	p=0.000781		0	1.000 (NA-NA)	1.000 (NA-NA)	p=0.00422		1	1.000 (NA-NA)	0.909 (0.508-0.987)	p=0.00346
			No	177	66	0.618 (0.536-0.690)	0.568 (0.473-0.652)			42	0.739 (0.658-0.804)	0.677 (0.577-0.758)			51	0.714 (0.632-0.781)	0.573 (0.459-0.672)
		Upstaging at ORC
			No	170	45	0.738 (0.660-0.800)	0.701 (0.610-0.775)	p<0.000001		29	0.818 (0.743-0.873)	0.769 (0.673-0.839)	p=0.0016		37	0.794 (0.716-0.853)	0.674 (0.565-0.762)	p=0.000741
			Yes	34	22	0.280 (0.128-0.456)	0.234 (0.094-0.410)			13	0.555 (0.345-0.722)	0.499 (0.288-0.679)			15	0.548 (0.348-0.710)	0.243 (0.020-0.602)
		Adjuvant chemotherapy
			None	156	41	0.731 (0.648-0.797)	0.689 (0.589-0.769)	p=0.000557		25	0.830 (0.753-0.885)	0.776 (0.674-0.850)	p=0.00336		33	0.799 (0.718-0.860)	0.678 (0.560-0.770)	p=0.00615
			Done	48	26	0.459 (0.305-0.599)	0.417 (0.260-0.566)			17	0.606 (0.435-0.740)	0.566 (0.389-0.709)			19	0.608 (0.439-0.740)	0.439 (0.229-0.631)
		RFS; recurrence-free survval, CSS; cancer-specific survival, OS; overall survival, TURBT; transurethral resection of bladder tumor, NAC; neoadjuvant chemotherapy, CIS: carcinoma in situ, ORC: open radical cyctectomy, LVI; lymphovascular invasion
		†Time to treatment was defined as time from muscle invasive bladder cancer or intractable BCG refractory bladder cancer diagnosis to either upfront RC or NAC.
